# Supplementary material for: TET2-mediated ECM1 hypomethylation promotes the neovascularization in active proliferative diabetic retinopathy
Source: Clin Epigenetics. 2024 Jan 3;16:6. doi: 10.1186/s13148-023-01619-1 (PMC10765922; doi:10.1186/s13148-023-01619-1)
Supplement: Supplementary file 1 — Additional file 1: List of the top 100 significantly DMGs in GSE57362 dataset. [file 13148_2023_1619_MOESM1_ESM.xls]

## Sheet: 图1
ID	Normal-1	Normal-2	Normal-3	Normal-4	Normal-5	Normal-6	Normal-7	Normal-8	Normal-9	Normal-10	Normal-11	Normal-12	PDR-1	PDR-2	PDR-3	PDR-4	PDR-5	PDR-6	PDR-7	PDR-8	PDR-9
cg13475583	0.927686	0.91099	0.893488	0.937121	0.919365	0.876014	0.90092	0.922151	0.866598	0.840216	0.883861	0.921884	0.875164	0.88635	0.854825	0.886449	0.884807	0.893554	0.857998	0.859112	0.898714
cg23521140	0.0413701	0.0351553	0.0468783	0.0517639	0.0452767	0.0670577	0.0679481	0.0389882	0.33428	0.304141	0.331578	0.266157	0.0858928	0.288395	0.0533859	0.0663064	0.0714892	0.343717	0.276784	0.0745479	0.304818
cg23241448	0.845281	0.828121	0.873728	0.880333	0.898375	0.919897	0.880672	0.89866	0.864578	0.912178	0.902493	0.872933	0.918382	0.855245	0.879666	0.936808	0.865463	0.879375	0.899075	0.861552	0.820931
cg00664697	0.0405665	0.0432948	0.0676993	0.0636973	0.0678477	0.051354	0.0548039	0.0708125	0.120953	0.138249	0.104885	0.116104	0.171386	0.120257	0.0679089	0.0707748	0.0724754	0.158292	0.143749	0.0775323	0.131431
cg04650676	0.791983	0.867178	0.883259	0.880439	0.861494	0.827489	0.852397	0.869375	0.850494	0.827325	0.878548	0.873809	0.882245	0.871766	0.825518	0.79	0.889213	0.900518	0.805349	0.848613	0.837111
cg18586886	0.194405	0.145822	0.201643	0.286011	0.212203	0.300167	0.219948	0.243882	0.308438	0.319001	0.269713	0.30427	0.170826	0.116866	0.144751	0.0941886	0.14831	0.155819	0.108336	0.192105	0.142279
cg06061086	0.949368	0.949457	0.9417	0.942072	0.932834	0.931741	0.933465	0.924005	0.940772	0.925118	0.942216	0.943316	0.927607	0.894107	0.924742	0.873666	0.907606	0.928197	0.885407	0.903172	0.900495
cg24166450	0.915508	0.902597	0.862934	0.903485	0.907852	0.880688	0.875171	0.903959	0.890333	0.851177	0.859929	0.899565	0.859104	0.852575	0.840819	0.802633	0.846013	0.834027	0.81866	0.808397	0.830387
cg07382923	0.851855	0.84418	0.877032	0.840078	0.86461	0.804828	0.899042	0.846078	0.856204	0.840726	0.831295	0.84905	0.603756	0.660196	0.628329	0.360342	0.428127	0.426098	0.446158	0.306506	0.380637
cg21171461	0.00725599	0.0104726	0.0286751	0.00329216	0.0163995	0.00365299	0.00352339	0.00650584	0.0118402	0.00982359	0.0110408	0.01756	0.0206511	0.0136995	0.016038	0.0161267	0.011992	0.0189919	0.00642401	0.0224628	0.0246391
cg08141395	0.864544	0.898871	0.847952	0.829174	0.847669	0.857534	0.82679	0.831233	0.856435	0.85197	0.867881	0.853034	0.907825	0.87854	0.883962	0.866525	0.897188	0.875542	0.835917	0.878737	0.911433
cg19579005	0.912933	0.915517	0.897643	0.915422	0.907174	0.920782	0.936255	0.902398	0.90237	0.903728	0.909975	0.919939	0.800702	0.820391	0.802392	0.746362	0.8321	0.781518	0.725841	0.7918	0.740585
cg05343811	0.394597	0.260369	0.221297	0.223636	0.157913	0.308599	0.174166	0.237253	0.211208	0.160417	0.235189	0.203548	0.0669694	0.267535	0.359598	0.0548304	0.239982	0.429465	0.260632	0.184666	0.289621
cg03130910	0.191472	0.2079	0.258074	0.236795	0.249554	0.260438	0.194545	0.233982	0.263426	0.239517	0.240654	0.276149	0.838892	0.624234	0.683269	0.73534	0.737999	0.793789	0.714864	0.762121	0.760862
cg14904662	0.807655	0.824027	0.815017	0.905138	0.861495	0.845097	0.881716	0.891009	0.934808	0.87945	0.897305	0.904834	0.801581	0.886927	0.853452	0.838281	0.861898	0.845328	0.79118	0.854224	0.838491
cg09313931	0.511625	0.535783	0.538521	0.553682	0.538658	0.510924	0.534277	0.561375	0.559908	0.522065	0.498573	0.482002	0.643696	0.340516	0.519638	0.507942	0.547726	0.526042	0.534119	0.555666	0.528305
cg12944530	0.685574	0.890827	0.760345	0.805031	0.854819	0.751615	0.8281	0.898626	0.852217	0.874383	0.913064	0.907427	0.881861	0.864631	0.914455	0.84648	0.869377	0.921404	0.827719	0.887165	0.873433
cg21484586	0.025894	0.027592	0.0364613	0.0356154	0.0362815	0.037616	0.0463982	0.0426865	0.0373847	0.0427739	0.0522925	0.0435405	0.10195	0.0460744	0.0377265	0.035281	0.0396498	0.0473482	0.0390439	0.0368632	0.0545334
cg18222083	0.883889	0.869455	0.864863	0.8526	0.828011	0.86458	0.848152	0.859732	0.866893	0.846019	0.867238	0.827434	0.876273	0.776072	0.814016	0.808316	0.817971	0.840782	0.806296	0.8394	0.818553
cg10893986	0.944095	0.967451	0.973812	0.982491	0.964085	0.963507	0.973192	0.962778	0.974231	0.969719	0.961483	0.963326	0.847693	0.930755	0.941033	0.966586	0.879459	0.95271	0.940103	0.956474	0.953806
cg22046408	0.921657	0.92153	0.900759	0.895491	0.913229	0.906386	0.917374	0.902933	0.889948	0.898356	0.898245	0.896411	0.92708	0.89284	0.903739	0.839534	0.891478	0.872995	0.88208	0.891781	0.864265
cg04659689	0.973768	0.954729	0.939815	0.955325	0.941598	0.949051	0.938369	0.924709	0.947337	0.941232	0.949517	0.945052	0.87809	0.905827	0.863137	0.861663	0.909027	0.928058	0.927175	0.866334	0.908646
cg04470054	0.768229	0.586969	0.849028	0.816405	0.833133	0.775424	0.912633	0.851834	0.930504	0.909003	0.910239	0.871968	0.914399	0.90521	0.917047	0.913798	0.933074	0.902964	0.887089	0.888361	0.895556
cg14262681	0.922148	0.940799	0.905416	0.874187	0.896784	0.872078	0.913729	0.903605	0.902931	0.878267	0.896203	0.87023	0.751222	0.758877	0.791863	0.797813	0.832994	0.832798	0.83721	0.755989	0.788296
cg11702456	0.391256	0.512959	0.527877	0.562062	0.479354	0.671789	0.575878	0.452318	0.639752	0.522987	0.564198	0.470555	0.2761	0.0390711	0.0811771	0.315493	0.214374	0.31999	0.187414	0.235788	0.29548
cg25416067	0.014818	0.0256757	0.00970681	0.00940084	0.00194908	0	0	0.00168566	0	0	0	0	0.0104351	0	0	0	0	0	0.00649321	0	0
cg11691093	0.850059	0.872809	0.862082	0.846334	0.809167	0.877036	0.860435	0.8805	0.831009	0.826514	0.862488	0.850321	0.599277	0.751747	0.742274	0.521951	0.649561	0.626275	0.763817	0.630646	0.594618
cg24139898	0.0130532	0.0168741	0.0143774	0.0119746	0.00924336	0.0143629	0.00371567	0.011669	0.0069129	0.00571746	0.0150974	0.0287672	0.00347695	0.013367	0.0203339	0.011255	0.0237935	0.0187552	0.0377923	0.0382187	0.0281844
cg04742550	0.935988	0.918622	0.891774	0.90564	0.891751	0.894077	0.911116	0.909264	0.911585	0.908942	0.924401	0.910744	0.783852	0.760859	0.71162	0.746019	0.820341	0.825597	0.800944	0.820175	0.760919
cg21610221	0.899156	0.919211	0.8462	0.84245	0.845343	0.864294	0.871275	0.859657	0.824003	0.825647	0.822177	0.8305	0.795725	0.8147	0.827644	0.795918	0.830708	0.831284	0.762939	0.818731	0.798064
cg07830160	0.692658	0.712167	0.701807	0.684308	0.676672	0.67891	0.689415	0.731844	0.647019	0.664712	0.669147	0.660472	0.684483	0.646226	0.613005	0.51949	0.65553	0.669165	0.647739	0.6846	0.528716
cg00768487	0.115026	0.108334	0.148843	0.149614	0.122607	0.185709	0.13915	0.144684	0.107697	0.131527	0.153549	0.138034	0.163005	0.113612	0.0958026	0.0788276	0.089392	0.139805	0.0703011	0.127843	0.112551
cg12534147	0.142195	0.127637	0.160723	0.194196	0.176871	0.157766	0.148952	0.144291	0.246401	0.212646	0.263271	0.261712	0.0657476	0.176116	0.147846	0.125102	0.144532	0.126788	0.142109	0.191795	0.196417
cg13324103	0.0487405	0.0342714	0.0607315	0.0679558	0.069206	0.0597252	0.0544632	0.0640252	0.0677843	0.0637832	0.0793765	0.0752871	0.146756	0.0709756	0.0648488	0.0650683	0.0593727	0.0622735	0.0802169	0.0888948	0.0855864
cg24940138	0.682133	0.685994	0.666137	0.71625	0.680975	0.675873	0.690108	0.696611	0.747089	0.732023	0.754395	0.739155	0.751716	0.371064	0.518643	0.745594	0.766352	0.836077	0.716365	0.816149	0.829998
cg10536999	0.0608423	0.0572849	0.0811571	0.0801877	0.0846543	0.0978032	0.0884625	0.0873223	0.111233	0.102226	0.105261	0.119481	0.135504	0.123527	0.181059	0.116223	0.232956	0.15509	0.132894	0.176215	0.188975
cg08887400	0.899562	0.890096	0.898629	0.912269	0.943582	0.890537	0.93069	0.938603	0.937696	0.936025	0.936672	0.936442	0.886637	0.898499	0.849231	0.864508	0.883152	0.895292	0.864517	0.846913	0.867704
cg06474225	0.0399351	0.0212505	0.0713187	0.0666527	0.0527664	0.0529222	0.0509946	0.0770281	0.102898	0.0973435	0.0954932	0.0736954	0.0329405	0.0854698	0.0562042	0.0766411	0.0538022	0.0530229	0.0357054	0.0617153	0.0813484
cg04786142	0.876259	0.878672	0.84789	0.856171	0.873942	0.852979	0.871781	0.849174	0.862668	0.849893	0.861826	0.860996	0.79881	0.769391	0.807841	0.758487	0.824965	0.840661	0.74697	0.776907	0.805166
cg17694130	0.618735	0.639343	0.721877	0.772909	0.728491	0.710543	0.721957	0.731737	0.738444	0.70348	0.691697	0.740254	0.828967	0.642335	0.604966	0.765636	0.639262	0.609144	0.64032	0.670097	0.685145
cg17153138	0.8114	0.781185	0.71627	0.744634	0.736419	0.708694	0.705945	0.691625	0.798695	0.801347	0.761157	0.782237	0.826382	0.468815	0.655374	0.593231	0.608189	0.5628	0.479907	0.513195	0.557879
cg01622006	0.887809	0.923624	0.915037	0.923695	0.894963	0.907859	0.931975	0.893217	0.904206	0.88165	0.911883	0.878432	0.281659	0.685004	0.519134	0.296503	0.356484	0.238723	0.476498	0.374563	0.271348
cg21435684	0.914175	0.918194	0.895171	0.899414	0.887954	0.889354	0.891792	0.891392	0.820888	0.797432	0.849887	0.841575	0.749972	0.826929	0.842146	0.765756	0.794589	0.861762	0.829533	0.830506	0.810741
cg08384314	0.830866	0.89505	0.907141	0.920045	0.889786	0.866619	0.882979	0.869342	0.905409	0.88339	0.928088	0.916473	0.876241	0.839923	0.860118	0.86688	0.839739	0.848401	0.876781	0.849042	0.876179
cg16863795	0.0955761	0.0893696	0.187294	0.162315	0.138442	0.170421	0.147051	0.198098	0.132112	0.137551	0.195514	0.205799	0.0707171	0.0675404	0.13956	0.110617	0.0861612	0.072389	0.103451	0.120886	0.161889
cg07223253	0.861407	0.83821	0.821954	0.882614	0.87382	0.847594	0.826663	0.858748	0.848286	0.830496	0.874372	0.819496	0.31593	0.55082	0.443034	0.215024	0.287043	0.258783	0.314635	0.206785	0.189598
cg01288184	0.829817	0.732152	0.883039	0.804938	0.854049	0.763179	0.785707	0.770501	0.896675	0.88952	0.896775	0.861047	0.901881	0.87782	0.939615	0.870691	0.857051	0.846884	0.869754	0.889944	0.911321
cg19033654	0.194583	0.206495	0.266342	0.27154	0.272939	0.252391	0.232197	0.261661	0.298762	0.281523	0.289809	0.302835	0.742074	0.55258	0.63535	0.655644	0.655252	0.741693	0.649508	0.585509	0.698381
cg20597486	0.00582868	0.00563523	0.00620941	0.00743874	0.0129574	0.00778542	0.00576108	0.00144672	0.00641124	0.0080104	0.00960546	0.00688086	0.00695656	0.00282803	0.00724319	0	0.00763367	0.00554765	0.00506005	0.00959328	0.00694119
cg11909137	0.0649703	0.0849848	0.0793411	0.113884	0.112983	0.0981114	0.0769301	0.0992844	0.1119	0.124332	0.117447	0.136056	0.0830928	0.13752	0.112012	0.101551	0.0998085	0.135533	0.0810375	0.100211	0.11303
cg07902749	0.624939	0.604197	0.607675	0.655653	0.631404	0.65812	0.52368	0.57538	0.573818	0.57316	0.572291	0.554732	0.768961	0.443451	0.57104	0.59645	0.477508	0.468741	0.378885	0.499827	0.555554
cg12578486	0.0592103	0.0947534	0.100168	0.0768718	0.0916928	0.0702429	0.0423533	0.0608193	0.0818713	0.0818598	0.0520367	0.0917999	0.153839	0.0678385	0.0892358	0.111516	0.135629	0.117596	0.098039	0.0635437	0.0875776
cg14962032	0.871059	0.840959	0.811482	0.830301	0.853067	0.826219	0.847995	0.840948	0.841436	0.85242	0.824665	0.851807	0.826968	0.904387	0.887237	0.798215	0.812863	0.830908	0.875318	0.811637	0.751017
cg11868461	0.687821	0.626488	0.559363	0.642934	0.579835	0.623506	0.596677	0.587811	0.566853	0.554419	0.546907	0.582754	0.0752992	0.0198318	0.0321222	0.0204834	0.0315794	0.0456391	0.0355969	0.0291873	0.04931
cg06197966	0.0282628	0.0278619	0.0396221	0.0342815	0.0327564	0.0388451	0.0566073	0.0830383	0.07254	0.0395383	0.0389276	0.0121989	0.00304782	0	0.00639623	0.022267	0.0171256	0.00491831	0.0207606	0.0167039	0.0133191
cg08188779	0.893751	0.870506	0.937446	0.904053	0.901688	0.900575	0.957444	0.917036	0.934296	0.942676	0.925144	0.888954	0.955646	0.87533	0.886971	0.906816	0.931562	0.879497	0.852924	0.905088	0.895613
cg18670236	0.85163	0.872312	0.884328	0.88306	0.945192	0.931789	0.904546	0.8909	0.907311	0.914773	0.889635	0.88026	0.894614	0.890083	0.84764	0.810796	0.859071	0.813814	0.867709	0.844208	0.823565
cg21758133	0.0763822	0.0701772	0.156037	0.12391	0.141429	0.155756	0.128878	0.112781	0.169582	0.122073	0.147715	0.169151	0.165042	0.0552166	0.0602573	0.0612199	0.0789003	0.0475916	0.0859342	0.083869	0.100436
cg12992112	0.0552817	0.0484494	0.0626439	0.0630756	0.0738462	0.0608146	0.0680627	0.0630786	0.0975352	0.071826	0.105738	0.106938	0.0882141	0.050711	0.0554373	0.0505417	0.0589824	0.0479372	0.052976	0.052562	0.073893
cg10520349	0.179993	0.172804	0.233332	0.220464	0.207395	0.265804	0.209693	0.210299	0.25328	0.235836	0.247813	0.262395	0.693494	0.443038	0.586585	0.618045	0.550753	0.608771	0.514199	0.518782	0.566345
cg05101437	0.83415	0.811521	0.851706	0.854921	0.869693	0.8293	0.843344	0.843639	0.825509	0.838825	0.850886	0.847602	0.846663	0.864266	0.818048	0.841802	0.88155	0.836791	0.749073	0.791211	0.852718
cg24345715	0.949325	0.962689	0.964874	0.962705	0.966198	0.982217	0.96758	0.963769	0.958431	0.969946	0.973515	0.957262	0.636967	0.784543	0.581504	0.761928	0.725072	0.771724	0.849349	0.793435	0.800281
cg03498081	0.923222	0.935995	0.901988	0.908511	0.911133	0.911913	0.918975	0.919263	0.908321	0.894104	0.903328	0.903034	0.856373	0.857521	0.846902	0.804726	0.871446	0.896672	0.894042	0.830335	0.847303
cg20178172	0.847384	0.867536	0.841044	0.86109	0.821592	0.845479	0.801721	0.831656	0.780735	0.800401	0.802913	0.778464	0.953001	0.898547	0.903441	0.916858	0.924928	0.911392	0.888465	0.933752	0.934101
cg06829538	0.026907	0.0325363	0.0501654	0.040989	0.0408793	0.0454596	0.0377639	0.0444217	0.0616	0.0549014	0.0547805	0.0740389	0.104174	0.0360624	0.0364359	0.0432828	0.03799	0.0384987	0.0414435	0.0562707	0.0488515
cg19310148	0.926774	0.913165	0.915555	0.892682	0.899616	0.903068	0.901398	0.889477	0.899206	0.915289	0.944039	0.901159	0.926025	0.703347	0.796219	0.839635	0.796854	0.852426	0.725709	0.834463	0.833846
cg00978584	0.889387	0.81836	0.887456	0.886347	0.84482	0.836432	0.913669	0.832578	0.92342	0.915834	0.881459	0.893128	0.926312	0.866485	0.886514	0.88114	0.844175	0.860414	0.854193	0.905602	0.908083
cg06433467	0.0491207	0.0502243	0.0746066	0.0591137	0.0687801	0.0580421	0.0663981	0.0613848	0.0694513	0.0686625	0.0695794	0.0783827	0.102335	0.0515737	0.044033	0.0579708	0.0563405	0.0430592	0.0554068	0.063224	0.0721161
cg10087036	0.584144	0.351316	0.0650109	0.327974	0.101298	0.200753	0.171987	0.065525	0.0569772	0.054731	0.109596	0.109071	0.031028	0.0108233	0.0564581	0.00549348	0.0539988	0.0615999	0.121338	0.0283536	0.0855025
cg02454890	0.905072	0.875382	0.87076	0.865453	0.871321	0.903075	0.884875	0.895795	0.853672	0.832914	0.862758	0.858556	0.817544	0.611578	0.586413	0.676165	0.723283	0.73143	0.763789	0.787975	0.762045
cg23173466	0.577317	0.608896	0.560373	0.625551	0.633686	0.548044	0.673538	0.608941	0.67106	0.659877	0.639062	0.653076	0.170711	0.0692211	0.219231	0.297677	0.295987	0.180378	0.282408	0.359035	0.279622
cg08409642	0.808858	0.798654	0.768338	0.822159	0.77832	0.807294	0.860005	0.854191	0.752787	0.763914	0.811218	0.799565	0.30678	0.705705	0.474875	0.302296	0.3333	0.369929	0.28624	0.273317	0.286902
cg23099587	0.821107	0.929051	0.937414	0.90589	0.944806	0.919734	0.904126	0.947817	0.913444	0.92655	0.945203	0.938112	0.897577	0.955803	0.933492	0.905919	0.915904	0.948061	0.931108	0.868211	0.913664
cg16027775	0.921417	0.900741	0.901434	0.920396	0.889019	0.913011	0.91404	0.911229	0.910536	0.915239	0.912749	0.913856	0.828984	0.665825	0.735271	0.753793	0.745372	0.77197	0.831992	0.701716	0.701755
cg09489445	0.029152	0.022497	0.0368116	0.0257979	0.024785	0.0254501	0.0196698	0.0347142	0.043597	0.0395741	0.0424786	0.04044	0.107453	0.0329061	0.0289688	0.0320878	0.0412789	0.0391504	0.027243	0.0466536	0.0400152
cg00409126	0.765183	0.735023	0.740606	0.762973	0.737491	0.708781	0.756445	0.749651	0.766152	0.748232	0.775998	0.758605	0.586444	0.0922541	0.343032	0.494631	0.561772	0.517062	0.525664	0.593873	0.554498
cg00405152	0.00948357	0.0197378	0.0193088	0.0245746	0.0265938	0.0189193	0.0130721	0.0235626	0.0191157	0.0291717	0.0401706	0.0305306	0.0889943	0.0411716	0.0230423	0.0229629	0.0390306	0.0340216	0.0236294	0.037945	0.0368505
cg20834178	0.253013	0.239196	0.349407	0.322553	0.355132	0.347396	0.261015	0.323076	0.331263	0.340066	0.412691	0.394825	0.2851	0.188404	0.291855	0.267041	0.330415	0.550259	0.325504	0.24702	0.249596
cg12435551	0.86799	0.855639	0.874228	0.856996	0.830386	0.834309	0.86373	0.858374	0.855612	0.821801	0.862679	0.846453	0.573338	0.490326	0.568685	0.645715	0.643433	0.61359	0.689454	0.583117	0.562712
cg04387396	0.875302	0.788372	0.834575	0.868458	0.839851	0.869131	0.884553	0.826518	0.861084	0.867052	0.870621	0.86279	0.797396	0.879384	0.83434	0.858015	0.848996	0.872994	0.812378	0.776364	0.808231
cg02387803	0.907179	0.853214	0.893442	0.863151	0.876937	0.929189	0.908689	0.914776	0.888792	0.839231	0.895033	0.834908	0.869957	0.879648	0.874947	0.901842	0.878049	0.902162	0.872649	0.911103	0.88844
cg18178715	0.176709	0.219314	0.287216	0.276295	0.229573	0.232036	0.265218	0.252286	0.218368	0.215909	0.187319	0.198515	0.267345	0.213473	0.194919	0.241368	0.162465	0.138843	0.20999	0.201822	0.193608
cg03466587	0.0686271	0.0812039	0.097404	0.113702	0.0894063	0.100889	0.0920014	0.0861439	0.121557	0.126938	0.116776	0.0942766	0.175856	0.0737701	0.0868581	0.0907428	0.0674319	0.0957158	0.0801562	0.0978857	0.0791349
cg16210842	0.758145	0.850329	0.889445	0.856312	0.828471	0.830005	0.787253	0.791485	0.85143	0.874259	0.855744	0.867839	0.747516	0.787975	0.789502	0.68376	0.485108	0.595202	0.643343	0.599245	0.624902
cg24607755	0.611062	0.592433	0.559239	0.539846	0.520237	0.573672	0.527828	0.613657	0.534143	0.519544	0.55159	0.528245	0.881282	0.525857	0.890858	0.853919	0.822873	0.873308	0.504254	0.112083	0.54119
cg05586457	0.010984	0.00504808	0.00509818	0.00668827	0.00869656	0.00520626	0.00401841	0.00465754	0.0112365	0.00739366	0.0044648	0.0131742	0.000263528	0.00160192	0.00149007	0.00695402	0.00680853	0.00440774	0.00433697	0.00455644	0.00298227
cg13730105	0.924806	0.940732	0.944994	0.931139	0.93323	0.941065	0.929325	0.924916	0.925677	0.919533	0.914065	0.919018	0.815563	0.890276	0.875948	0.833318	0.844026	0.862649	0.881791	0.847368	0.837589
cg06527318	0.620957	0.623548	0.632019	0.672188	0.636793	0.63375	0.631367	0.639518	0.690988	0.668887	0.69058	0.69425	0.505092	0.478433	0.566962	0.446767	0.499291	0.517245	0.495301	0.520925	0.505128
cg03370270	0.0129272	0.0156449	0.0171588	0.018526	0.0263841	0.0191976	0.00922809	0.0155223	0.0219997	0.0330112	0.0677373	0.0698178	0.00931008	0.00983077	0.00925065	0.0164736	0.00668681	0.00281759	0.0136866	0.00315862	0.00809507
cg04838832	0.764777	0.732634	0.712189	0.690966	0.68668	0.69513	0.698194	0.709766	0.702521	0.732313	0.701896	0.713423	0.605836	0.460241	0.530264	0.675316	0.594936	0.580853	0.649592	0.629778	0.541807
cg13329912	0.811747	0.823308	0.808123	0.833936	0.789871	0.822752	0.805841	0.819642	0.83737	0.823381	0.846866	0.839047	0.659844	0.570283	0.54765	0.497299	0.532281	0.555953	0.542356	0.551981	0.542499
cg06305422	0.806553	0.834199	0.725029	0.77458	0.679942	0.72924	0.771525	0.741291	0.657334	0.656001	0.73747	0.757907	0.637083	0.250328	0.357226	0.351154	0.365239	0.437141	0.323975	0.323223	0.402969
cg08217163	0.606698	0.605298	0.609446	0.600187	0.610477	0.600705	0.624245	0.59646	0.693002	0.698684	0.708346	0.693855	0.620873	0.588669	0.668258	0.689389	0.668276	0.659572	0.589906	0.630203	0.647873
cg24180402	0.0308483	0.0318142	0.0498214	0.0511635	0.0502105	0.0456253	0.041608	0.0458321	0.0755749	0.0686854	0.0727967	0.0614894	0.110029	0.0546021	0.061704	0.0609151	0.0564941	0.0610123	0.0644503	0.0531874	0.0656444
cg16304656	0.0040935	0.00836417	0.0109093	0.0117793	0.00796525	0.0092809	0.00562245	0.0028796	0.0201087	0.0207103	0.012647	0.021185	0.023409	0.0137454	0.00924947	0.0302507	0.00240958	0	0.00621303	0.0074557	0.0110946
cg23190089	0.570356	0.590272	0.590727	0.644105	0.600619	0.685134	0.687291	0.706132	0.580863	0.57165	0.629167	0.656222	0.753199	0.486828	0.500584	0.429317	0.578485	0.548415	0.428946	0.640769	0.542268
cg05809668	0.751036	0.745088	0.697451	0.72245	0.701118	0.679231	0.758219	0.730316	0.725347	0.736548	0.752204	0.732979	0.549818	0.259875	0.400415	0.51475	0.519393	0.607052	0.431139	0.507702	0.564896
cg07134230	0.00783363	0.0054658	0.0129828	0.00881552	0.00229005	0.00481578	0.00966229	0.0120304	0.0289958	0.00911978	0.0153133	0.0124567	0.00481051	0.00438748	0.0102088	0.00995102	0.00474019	0.000235467	0.0124864	0.0129877	0.00799815
cg08703872	0.700009	0.659835	0.625029	0.661451	0.618447	0.64835	0.648539	0.694801	0.690634	0.652245	0.669481	0.670438	0.852475	0.709261	0.71191	0.734641	0.687695	0.65583	0.630325	0.681874	0.567163
cg18236877	0.944451	0.96538	0.9281	0.939495	0.95054	0.963479	0.964709	0.961279	0.942943	0.92678	0.931328	0.942557	0.885138	0.915203	0.821477	0.843751	0.842408	0.89873	0.919857	0.849323	0.884944
