# Supplementary material for: TET2-mediated ECM1 hypomethylation promotes the neovascularization in active proliferative diabetic retinopathy
Source: Clin Epigenetics. 2024 Jan 3;16:6. doi: 10.1186/s13148-023-01619-1 (PMC10765922; doi:10.1186/s13148-023-01619-1)
Supplement: Supplementary file 2 — Additional file 2: List of all gene sets. (1) DEGs obtained from the GSE60436 dataset in the active FVM compared with the normal retina; (2) DEGs obtained from the GSE60436 dataset comparing the active and inactive FVM; (3) DMGs in the GSE57362, hypomethylated genes; (4) DEGs in the GSE158333 dataset, TET2-related genes. [file 13148_2023_1619_MOESM2_ESM.xlsx]

## Sheet: fc>0.5
Genes up-regulated during active FVM	Genes down-regulated during inactive FVM	Hypomethylated genes	Tet2-related genes
MMP9	ESM1	2022-03-01	HCAR2
COL6A3	KCNJ2	2022-03-08	CRYAA
COL1A1	HSD11B2	2022-03-10	TEX19.1
COL5A2	CETP	A2BP1	P2RX7
SERPINE1	APLN	A2M	SLC27A1
THBS2	GNG11	A4GNT	4933424G06RIK
COL4A1	CD36	ABCA1	FCGR3
POSTN	MMP9	ABCA10	DFNB59
ANGPT2	TGFB3	ABCA6	GM14085
TNC	STK32B	ABCA8	PET117
ITGA1	TPPP3	ABCA9	MIR5619
CTHRC1	SPRY4	ABCB1	FOXA3
FAP	ANGPT2	ABCB9	CNFN
LOX	KCNF1	ABCC2	FA2H
TNFAIP6	CD34	ABCC3	CABP7
APLN	PLVAP	ABCC4	MIR493
ESM1	AFAP1L1	ABCF1	GSDMCL2
COL4A2	DYSF	ABCG1	GM11166
COL1A2	DLL4	ABCG2	SLC6A7
CD36	ITGA1	ABHD15	CD5
C5orf46	INHBB	ABHD8	ZMAT4
CDH13	HEYL	ABI3	PDCL2
COL3A1	SEMA3F	ABI3BP	MBOAT1
COL5A1	ACKR3	ABLIM2	FGFBP1
CD93	TACC2	ABR	SLC5A9
VCAN	STEAP1	ABTB2	ECEL1
THBS1	PPEF1	ACACB	ADH7
ANO1	CENPN	ACAP2	SRD5A1
PXDN	PCDH12	ACBD4	CISD3
FNDC1	SCAMP5	ACCN1	HSPB2
DLX5	LINGO1	ACCN4	CHST3
TFPI	HIGD1B	ACE	AOC1
ADGRF5	FAM19A3	ACHE	1700080O16RIK
ENTPD1	MCAM	ACOXL	SAMD10
F2R	ARHGAP44	ACP5	MST1
MAP3K7CL	NES	ACPL2	FES
EBF2	LAMA4	ACPP	SLPI
LUM	TRIB3	ACRBP	NKX6-2
LRRC17	PTP4A3	ACSBG1	5033406O09RIK
UBE2C	MYO1B	ACSF2	OTUD6A
KRT7	RASSF2	ACSL1	ITGAM
MMP11	NME1	ACSL3	ATG9B
PPEF1	PARVB	ACSL6	COL17A1
HIGD1B	CDH5	ACSS1	ARL14EPL
IL32	SH2D3C	ACSS2	AVIL
OLFML2B	HLX	ACTA1	VIT
RUNX1	POPDC2	ACTC1	PPP2R2COS
TNFSF4	TUBB4B	ACTG1	NPVF
INHBB	CCNF	ACTN1	GM11665
NOX4	GRPEL2	ACTR3	OTOP2
TNFRSF4	TNFRSF4	ACVRL1	SLC17A2
MYO1B	KCNN2	ACY3	FKBP6
PRND	CSPG4	ADAD2	KANK3
THY1	THY1	ADAM10	SLC16A11
TBX15	ANGPTL2	ADAM11	CRISP2
TOP2A	LBH	ADAM12	BMP6
SAMD9	ROBO4	ADAM28	ARNTL2
PECAM1	TK1	ADAM8	SEMA6B
SERPINH1	NOTCH3	ADAMTS10	SPOCK2
LAMA4	ZWINT	ADAMTS12	PTH2R
C1QTNF6	SOX7	ADAMTS14	SPATA13
PRSS23	FAM124B	ADAMTS17	ALDH3A1
LAMB1	PDGFB	ADAMTS7	HRCT1
MMP23B	POC1A	ADAMTSL2	GLIPR1
PLAU	C1orf54	ADAMTSL3	GOT1L1
KIAA0101	FAM212A	ADAMTSL4	ZFP961
TMIGD3	CRIP1	ADAMTSL5	ANO4
TPM4	PFKP	ADAP2	ADAMTS8
SGK223	PHLDA2	ADARB2	AQP5
TNFAIP8L1	MAP3K7CL	ADC	FRRS1
CCNB2	NOX4	ADCY3	ABCC12
CALD1	ADA	ADCY9	2010003K11RIK
ITGA5	CCDC85C	ADCYAP1R1	PIWIL2
HOXC6	NID2	ADD1	CD68
KIF20A	TNFAIP6	ADD3	APOL9B
HSD11B2	COL15A1	ADORA1	SRGN
NR5A2	EBF2	ADORA2B	CHADL
NDUFA4L2	ARHGEF17	ADORA3	FAM159B
CBX2	CD276	ADRA2C	9530053A07RIK
COL6A1	GPC1	ADRB2	ARHGAP10
PPIC	FAM64A	ADRBK1	FETUB
NUSAP1	FHOD1	ADSSL1	TAS1R3
ADAMTS9	SPC24	AEN	GDF3
CLEC5A	FAM101B	AES	PLCG1
ASPM	TMEM204	AFAP1	SLC25A45
TK1	TP53I11	AFAP1L2	MSLN
ALPK2	ADORA2A	AGA	MROH6
ECM1	OLFML2A	AGAP11	EGLN3
PDGFB	CRIP2	AGPAT2	PKP1
SAMD9L	FAM212B	AHCYL2	PPP1R14A
S100A3	ETS1	AHDC1	SLC2A6
SULF1	GRAP	AHNAK	SYT7
KDELR3	FKBP1A	AHRR	WNK4
TYMS	PLXNA2	AIFM2	P4HTM
GMFG	ADAM19	AIG1	GM13483
FAT1	PAQR4	AIP	SPATA20
SPRY4	FAM69B	AJAP1	MIR1249
CST1	FEN1	AK5	GM15713
COL18A1	OLFML3	AKAP13	EPS8L2
DYSF	MARCKSL1	AKAP7	4930461G14RIK
COL12A1	TUBB	AKR1C3	GPNMB
SPON2	PCDH18	AKR7A3	TTLL6
PTTG1	CDC20	AKR7L	FAM166B
PCDH12	FOXM1	AKT3	SNCG
GRAP	ANXA2P1	ALCAM	ARHGDIG
UNC5B	MTSS1	ALDH1A3	TIGIT
RAI14	CDCA5	ALDH2	OAS1A
FOXS1	EDNRA	ALDH3B1	RTKN2
ENPEP	PLEKHG1	ALK	DACT2
PYCR1	RPL29	ALOX5	VEPH1
CDH5	CEP55	ALPL	LTK
DOCK10	AGRN	ALS2CL	HAPLN3
DOCK11	GINS2	AMBRA1	TMPRSS5
FHOD1	EFNA1	AMIGO2	GM10863
TRPC6	SERPINH1	AMOTL1	9330188P03RIK
HEYL	AURKB	AMOTL2	ITPK1
AFAP1L1	AQP1	AMPD2	PTGS2OS
COL15A1	SMTN	ANGPT4	LAPTM5
S100A16	CHST1	ANK1	GM867
STC2	LAMB1	ANK2	GATM
NOTCH3	DOCK1	ANKAR	TMPRSS13
CRIP1	NCAPG	ANKH	RBP2
SH2D3C	FRMD4A	ANKRD13B	GPR27
ADA	KIAA0101	ANKRD28	FNDC3C1
ECM2	CALM1	ANKRD29	FAM63A
IGFBP3	ADCY1	ANKRD44	GM10451
HLX	PTPRM	ANKRD45	PPM1H
SH2B3	C15orf39	ANKRD50	GLOD5
NNMT	ADAMTS9	ANKRD53	A830009L08RIK
LEF1	KCNJ8	ANKRD6	CACNA2D2
ITGB1	CAV1	ANKS1B	SYPL2
MSMP	PTPRE	ANO4	EPHX4
CALU	HNRNPAB	ANO6	D630045M09RIK
LY96	SEC61G	ANP32B	ITPR3
ERAP2	NETO1	ANTXR1	TMEM91
AGRN	UBE2C	ANTXR2	AMPD3
SCIN	TNFAIP8L1	ANXA1	CAMK2B
PTPRE	CDKN3	ANXA11	4930412C18RIK
NOTCH4	PTK2	ANXA2	HC
NFE2L3	PIP5K1C	ANXA4	CHAT
HECW2	UBTD1	AOAH	PGA5
PLS3	GZMB	AP3B1	AKR1D1
CD34	ANXA6	AP3S2	FCGR2B
GPX8	CDYL2	AP4E1	UNC79
TPPP3	CSGALNACT1	APBA2	EPGN
BAZ1A	EIF4E2	APBB1IP	SLIT1
SMC4	PECAM1	APBB2	RAMP2
GLIPR1	PXDN	APC2	HBB-Y
NCAPG	UBE2T	APITD1	AGTR1A
DOCK6	COL22A1	APLNR	TULP2
MELK	DOCK6	APOB	PRR13
ITGA2	MMP15	APOBEC3B	LY75
KLHL5	ITGA5	APOBEC3C	OAS3
OLFML2A	TUBG1	APOBEC3D	LONRF2
PLOD2	TNFAIP1	APOBEC3G	MACC1
MECOM	GUCY1A3	APOL1	RAPGEF3
C1orf54	UQCC2	APOL3	ACOT1
CDC20	CD248	APOL6	TLR4
CCDC178	CDCA8	APPL1	LGALS3
PGF	GPR3	AQP1	CCDC69
CDKN1A	SH2B3	AQP4	MIR3109
CHST1	ANO1	AQP5	NMNAT3
PNP	ITPKB	ARAP1	XAF1
TRPV2	RASL12	ARAP2	ROBO3
FAM198B	UCK2	ARAP3	EMID1
ANGPTL2	ACVRL1	ARF1	PSG17
PLAUR	COL6A1	ARF6	RAP1GAP
FILIP1L	ANLN	ARFRP1	GALNT12
PRDM1	SH3PXD2B	ARG2	XDH
LRRC32	LARGE1	ARHGAP10	F830045P16RIK
FJX1	TUBB6	ARHGAP18	RNF125
IFI44	MYL4	ARHGAP20	CACNA1S
KCNF1	KIF20A	ARHGAP21	ARL4D
LAMC1	DPYSL4	ARHGAP22	XIRP1
CRIP2	CCNB2	ARHGAP25	GPA33
PHLDA2	GMPS	ARHGAP26	PCDHGA10
CAPN11	CD93	ARHGAP4	NR1H4
RASGRP3	SIPA1L2	ARHGAP9	GRAP
NPL	CDR2L	ARHGDIB	FAM69B
SPARC	TMSB15A	ARHGEF12	1700040L02RIK
RCN3	TAGLN2	ARHGEF17	CASQ1
RECQL	S100A4	ARHGEF2	GM5129
IGSF6	ASPM	ARHGEF3	MGST2
CDC45	ASF1B	ARHGEF4	2610035D17RIK
CDK6	REM1	ARHGEF6	TMEM71
NES	CD40	ARID1A	4933402E13RIK
ADAMTS7	H2AFX	ARID1B	MFSD4B4
XAF1	TBXA2R	ARID3A	ZMYND15
PTTG3P	GSTT2	ARID5B	NIPAL2
BIRC5	WLS	ARL11	ANKRD13D
P3H1	SOGA1	ARL6IP5	CLEC2G
CERCAM	PLEK2	ARL9	CLCA1
TRAM2	KIT	ARMC5	AFP
UHRF1	ENPEP	ARMC7	C1RL
FCGR1A	ECM1	ARMCX5	C130050O18RIK
ARHGAP15	NRIP3	ARNT2	HIST1H4C
MMP23A	SRC	ARPC1B	IL34
KCNQ3	TMEM8A	ARPC5	9130409I23RIK
FN1	COL12A1	ARPP-21	GM4013
CLDN5	SCHIP1	ARRB1	GSTP2
IQGAP1	CBX2	ARRDC2	TRPC5OS
OAS2	RPS24	ARSB	CYP11A1
GALNT5	ADGRA2	ARSE	KL
IFI16	SPP1	ARSG	MUSK
GRPEL2	NT5DC2	ART1	ADAP2
KCTD20	MYADM	ART3	APOL9A
MARCKSL1	STMN1	ARTN	DDC
PLEKHG1	PON3	ARVCF	CDH17
ODF2L	ADRM1	ASAM	PTPRU
SUGCT	CDC45	ASAP2	IGFBP6
ANXA1	P3H1	ASB9	L1TD1
FSTL1	UBR7	ASCC2	ABCC6
LIMS1	C3orf70	ASCL1	TBX4
PUM3	MCM4	ASGR2	GM14137
CEP55	FURIN	ASH1L	CST6
PAMR1	GUCY1B3	ASIP	LY6D
S100A11	FAM219A	ASS1	SHTN1
RAB31	CKAP2L	ASTN2	SLC7A3
TIE1	GUK1	ATF3	C1S1
RHOJ	TROAP	ATF7	FXYD2
IKBIP	MCM3	ATG7	SYBU
PLEKHG2	EHD2	ATHL1	TM4SF19
DRAM1	UNC5A	ATIC	EPHA2
TPX2	SNRPB	ATL3	TMEM88
SEMA5A	TTK	ATOH8	WNT7B
CLDN1	PDCD5	ATP10A	LY6G6D
CSPG4	ICAM2	ATP10D	ZSCAN4F
IKZF1	TFPI	ATP11C	OLFR49
GBP1	FAM174B	ATP13A2	1700092C10RIK
CDCA5	PLCXD1	ATP2B2	ZFP474
RPP40	PPIAL4A	ATP2B4	CYP2C67
FXYD5	MCM2	ATP4B	RAB11FIP4OS1
PLVAP	TPX2	ATP6V0A1	PHYHIP
TUBB6	INPP4B	ATP6V0A2	UBE2D2B
ETV6	HYOU1	ATP6V0E1	DAZL
MYH9	INPP5A	ATP6V1B1	ADCY7
MCAM	KDELR2	ATP8B2	LY6G6C
EIF4E2	2022-03-04	ATP9A	FAM19A5
CCL3L3	ACADVL	ATXN1	4930556N13RIK
ASCC3	PHGDH	ATXN2	CYB561
EHD2	MSN	AUTS2	EVI2A
FKBP1A	STK10	AVIL	ZBTB20
ETS1	GAPDH	AVP	KRT18
ROBO4	STIP1	AXIN1	GM16523
UACA	PCBP4	AXIN2	A630077J23RIK
CCL3	GPX7	AZI1	4921513I03RIK
SPOCD1	RACGAP1	AZU1	USH1C
PIK3CG	NRXN2	B2M	AMHR2
TMEM2	ESRRA	B3GNT2	THEM6
TRIP11	ADM	B3GNTL1	STAC2
WDR41	PRC1	B4GALNT3	TMEM171
E2F2	ADRA1B	B4GALT4	THPO
FAM64A	SLC9A1	BAALC	MST1R
PTPRK	CPNE2	BACH2	AGO4
ADAM19	E2F2	BAG3	DPPA2
ANKRD50	AES	BAHCC1	ACOT4
KCNJ2	SLC45A4	BAI1	ACE
CREB5	PDE1A	BAI2	TACR2
ST8SIA4	NPNT	BANK1	C1S2
NRP1	CALU	BATF	LGALS7
GNL2		BBC3	2610528A11RIK
CFH		BCAS3	LRRTM2
TNFRSF10B		BCAS4	PIPOX
TNFRSF12A		BCAT1	CCDC129
FPR3		BCL10	RAB7B
SPRED1		BCL11A	RTP4
LGALS1		BCL11B	SIGIRR
PARVG		BCL2L1	PLA2G4E
LPAR6		BCL3	VTCN1
GLRX		BCL6	PARVB
PDLIM1		BCL7A	HTR2B
COL6A2		BCOR	GM13238
BCL6B		BDKRB2	GM19424
ARHGAP25		BEGAIN	GM5741
TNFRSF11B		BEST3	OAS1B
SLC17A9		BFSP2	PTPRE
PTGIS		BGLAP	PIGR
ZC3HAV1		BHLHE40	GPR1
CXCR4		BICC1	KRT8
SPATA18		BIK	B230217O12RIK
2022-03-04		BIRC3	ZFP809
CENPF		BLK	GPR161
ADAP2		BMI1	TNFSF4
LXN		BMP4	DNAH17
CASP3		BMP7	ASPA
POPDC2		BMPR1B	LAMA3
ITGAX		BNC1	FAM71F1
MYOF		BPGM	CHRNA1
PIEZO2		BPI	RTKN
FBN1		BRD3	HDAC6
KIAA1551		BRE	ISG15
MPHOSPH10		BRUNOL4	CXCL3
SHROOM4		BRUNOL5	PET2
PTPN12		BST2	MIR3061
PPIG		BTBD11	PGBD5
CCDC81		BTBD16	TYRP1
ANXA2P1		BTBD17	2200002D01RIK
ADGRL2		BTBD7	ELMOD1
FCGR1B		BTG2	4930550L24RIK
CPA4		BTN2A2	SST
NPPB		BTN3A2	EFNA1
CENPN		BTN3A3	CLCA4A
TM4SF18		BTNL8	FBP2
STAT1		BTNL9	FCGBP
CDKN2B		BZRAP1	ACCSL
MXRA5		C10orf11	4930579P08RIK
BUB1		C10orf114	KCTD4
HOXB5		C10orf125	SPN
KCNJ8		C10orf128	ATP1A3
MYL12A		C10orf26	HSD17B14
SUSD2		C10orf27	MNDAL
TRIP13		C10orf47	FGF15
CCL3L1		C10orf58	GP1BA
CDYL2		C11orf20	ANGPTL4
KCNK6		C11orf35	STRIP2
MEG3		C11orf40	CLRN3
CD248		C11orf53	LY9
GUCY1A2		C11orf75	SNX20
NPVF		C11orf95	OASL2
DYNLT1		C12orf61	GSDMCL-PS
ROCK2		C12orf65	ERMAP
MTHFD2		C12orf74	4930413F20RIK
KRT17		C13orf18	ARHGDIB
ESAM		C13orf29	TRPV2
LFNG		C14orf105	LNCPPARA
PGM3		C14orf159	TXLNB
FAM212A		C14orf162	ALOX12B
CASP4		C14orf177	TUFT1
P3H4		C14orf181	DMRTA2
CD86		C14orf182	BST1
CXCL9		C14orf184	CEBPA
PTBP3		C14orf23	LY6G6F
SRPX2		C14orf43	SMYD1
GPR65		C15orf48	SCX
TGFBI		C15orf52	PLAC1
MIS18BP1		C16orf13	PDCD1LG2
EXOC3L1		C16orf45	HSPB3
SPC24		C16orf61	PARP14
CDH2		C17orf101	1700112E06RIK
BMP1		C17orf46	A930017M01RIK
LMCD1		C17orf54	SCARA5
DLGAP5		C17orf55	ATP2B2
MS4A6A		C17orf72	NPPB
PLXDC1		C17orf82	NAV3
FAM124B		C18orf1	4930511M06RIK
IFI30		C19orf35	CYSTM1
TTYH3		C19orf41	GM4432
FKBP14		C19orf59	ITGB4
MEX3B		C19orf66	ITGAL
CALCRL		C19orf77	AU018091
SH3BGRL3		C1orf101	SCML4
POC1A		C1orf106	4732471J01RIK
FSCN1		C1orf127	TTLL11
THRA		C1orf130	MIRT1
TROAP		C1orf144	APOL7A
SUCNR1		C1orf150	CSF1R
BID		C1orf162	TEAD4
IPO11		C1orf173	IRF7
FAM129B		C1orf180	GDF15
TNFSF13B		C1orf187	PIR
OXTR		C1orf192	MTMR7
DLL4		C1orf21	SCNN1A
FMNL3		C1orf54	NF2
CDKN2A		C1orf61	CBLN3
CCL8		C1orf70	TSPAN15
AEN		C1orf85	LRRC31
KIF11		C1orf92	CAMKMT
MSN		C1QA	SOX2OT
TCF4		C1QC	GM10532
AURKB		C1QL1	AQP2
CKAP2L		C1QTNF1	D330050G23RIK
ANLN		C1QTNF4	KPNA7
MLKL		C1QTNF7	TMC8
INPP4B		C1QTNF8	HOXA11
MGAT4A		C1RL	PAX9
HAPLN3		C1S	TSSK6
STK32B		C20orf103	DMRTC2
ISG15		C20orf114	TMEM184A
RCN1		C20orf141	HOXD13
PAPPA		C20orf195	VAX2
FYB		C20orf197	NECTIN4
LY86		C20orf3	4930548H24RIK
CAV1		C21orf34	TRIM29
BIRC2		C21orf7	A930006K02RIK
ANXA2		C22orf15	MYOM3
SLFN5		C22orf33	LY96
COLGALT1		C2CD2	SMCO4
RAB23		C2CD4B	GM10548
TCEAL9		C2CD4D	5430421F17RIK
CENPM		C2orf3	LMOD2
PDGFRB		C2orf58	ACTG2
IQCG		C2orf70	KCNJ14
NOL8		C2orf80	MARVELD2
CCL2		C3AR1	GPER1
KCNT2		C3orf21	KCNU1
ZMAT3		C3orf27	NPTX1
LIMA1		C3orf32	CALR4
CYBB		C3orf50	TRIM43B
OLR1		C3orf52	GALNT15
DDIAS		C4orf32	SLC47A1
APOC1		C5orf13	RNF183
ARPC5		C5orf33	HOXD11
ARHGDIB		C5orf4	HLX
JAG1		C5orf52	SHE
PPP1R14B		C5orf56	CYP2AB1
HSP90B1		C5orf62	HEYL
FOXM1		C6orf115	GDPD3
CHST7		C6orf123	LOC105242579
MICAL2		C6orf132	1700029J07RIK
TNFRSF21		C6orf145	WFDC2
ACTN1		C6orf150	4931431C16RIK
COL11A1		C6orf217	TPH2
NID1		C6orf223	TRPV1
CKS2		C6orf47	SLC28A1
FERMT2		C6orf58	1500009C09RIK
MCM10		C6orf81	CHDH
CASP1		C7orf10	NEU3
NDC80		C7orf23	KLHL30
SLC38A5		C7orf44	GDF7
EOGT		C7orf49	TBC1D30
ECT2		C7orf58	ECM1
HAMP		C7orf65	MPEG1
CENPA		C7orf72	M1AP
ANKRD1		C8orf55	PDE6H
RPS27L		C8orf56	WFDC5
DYNLT3		C8orf85	GPR143
LARP7		C9orf16	1700066B19RIK
GPR4		C9orf167	NRAP
KDELR2		C9orf24	C920009B18RIK
SH3GLB1		C9orf3	TRPV5
FAM212B		C9orf30	DMKN
PAPSS2		C9orf98	ACTC1
OSTC		CA3	ALOX15
S1PR3		CA5B	GPRC5C
NUCB2		CA6	GRAMD2
DPEP1		CAB39	HIST1H1T
TMEM255B		CAB39L	DMP1
LAPTM5		CABIN1	9530062K07RIK
WRN		CABP7	BAAT
DCBLD2		CACNA1A	ACOT6
ZBTB46		CACNA1C	KLRA2
HMOX1		CACNA1H	CREG2
NUAK1		CACNA1I	GLI1
ECSCR		CACNA2D3	IFI47
CENPE		CACNB2	URAH
SEPT11		CACNB3	CYTH1
TNFRSF10D		CACNG6	PLBD1
ADAMTS2		CADM3	CPN1
TTK		CALCOCO2	GM4262
RIPK2		CALD1	SYNE2
TBXA2R		CALHM2	0610040J01RIK
MX2		CAMK2B	GM35612
FHL5		CAMK2N1	2300002M23RIK
OSBPL8		CAMKK2	MYOZ2
TAX1BP3		CAPN12	CORO1A
CARD8		CAPN2	SLC11A1
EDNRA		CAPN6	TEX11
ITGA4		CAPZA1	TMEM130
TAGLN		CARD6	MISP
SYTL2		CASP1	D1PAS1
C1orf64		CASP10	A4GNT
IRF1		CASP12	E130008D07RIK
TBC1D4		CASP4	TMEM239
SHC1		CASP8	PEG10
SPDL1		CASS4	KRT83
RACGAP1		CAST	9430018G01RIK
MEF2C		CATSPER4	KLHL38
TP53I11		CAV2	CCDC74A
MBNL1		CBFA2T3	BC035044
GRM8		CBLC	HORMAD1
POMP		CBX2	4732490B19RIK
LAMB3		CCBP2	HOXD9
HTATIP2		CCDC109B	UGT1A1
HAVCR2		CCDC11	HOXA11OS
IVNS1ABP		CCDC12	THRSP
CDK1		CCDC122	A930018P22RIK
ABL2		CCDC147	NOD1
CHEK1		CCDC153	TTLL10
KNTC1		CCDC19	TNNT1
HMMR		CCDC3	SLC13A3
ARAP3		CCDC33	ASB5
PHF20L1		CCDC40	CALR3
SOX11		CCDC42B	9530052E02RIK
CEP135		CCDC62
INPP5D		CCDC68
RGS4		CCDC69
LOXL3		CCDC70
NREP		CCDC74A
TMEM30B		CCDC74B
HOPX		CCDC8
PPP1R14A		CCDC80
PLK4		CCDC81
EPSTI1		CCDC88C
STIL		CCL23
TP53I3		CCL24
MCU		CCL26
TAGLN2		CCL28
TPM2		CCL3
PRR16		CCL5
UBE2T		CCL8
F2RL3		CCNA2
SH3TC1		CCND3
DLC1		CCNY
HSPA6		CCR1
C8orf48		CCR4
OSBPL3		CCR6
TRIM24		CCR7
CACNA1H		CCR9
ABCE1		CCRL2
PELO		CD14
PLEK2		CD180
C2orf27A		CD200R1
PSME4		CD209
NEXN		CD22
NMI		CD247
RAB32		CD248
PPP1R13L		CD274
RAD51AP1		CD28
PPP1R18		CD300A
NEDD4		CD300E
COPB1		CD300LD
NMD3		CD300LG
COX4I2		CD302
DNAJC10		CD34
DOCK1		CD36
TMEM45A		CD40
TGFB3		CD44
SPSB1		CD48
CCDC50		CD58
LAMC2		CD59
LIPA		CD63
TXNDC5		CD68
GNL3		CD7
TYMP		CD74
LY6H		CD79A
TLR7		CD81
SEC24D		CD82
EVI2A		CD84
MAP4K5		CD8A
ICA1		CD93
ARSJ		CD96
ATAD2		CDC20B
VEGFC		CDC42BPB
BATF3		CDC42EP1
SLITRK4		CDC42EP3
HOXC4		CDC42EP5
CTGF		CDCP1
DIAPH2		CDGAP
HSPG2		CDH20
ZYX		CDH22
CENPK		CDH23
EMILIN2		CDH4
CCDC14		CDH5
AFAP1		CDH9
CKAP4		CDK17
ADCY4		CDK18
KRT18		CDK6
ZMYM1		CDKAL1
PLOD1		CDKN1A
SYNJ2		CDKN1B
ACTR3		CDON
PBK		CDR2L
MTHFD1L		CDYL
YES1		CEACAM1
FKBP11		CECR2
LRRN3		CECR6
FAM43A		CELSR1
NIN		CEP135
TMEM181		CEP350
DBN1		CERK
RPAP3		CES3
ANTXR2		CFB
GFPT1		CFC1B
DCP2		CFDP1
SMAGP		CFH
C1orf198		CFI
TRNT1		CFLAR
PPM1F		CFP
LOC100240735		CGN
IL4R		CHCHD6
SLC36A1		CHD5
PTGER4		CHMP4C
RGS10		CHRDL1
ELF4		CHRDL2
IL2RB		CHRM1
SEC61G		CHRM2
HJURP		CHRNA3
ALCAM		CHRNA6
RND3		CHRNB1
UCHL3		CHRND
SP100		CHRNE
SCHIP1		CHST1
TRANK1		CHST11
CSGALNACT1		CHST14
PTPN6		CHST15
SLC35B3		CHST3
SCRG1		CHST8
VASH1		CHST9
EPRS		CHSY1
ZNF366		CLCA2
AHCTF1		CLCC1
KIFC1		CLCF1
KYNU		CLDN1
IKBKE		CLDN19
DKK1		CLDN2
FHL3		CLDN25
GARS		CLEC11A
STARD5		CLEC14A
PMM2		CLEC16A
NT5DC2		CLEC2B
REXO2		CLEC2D
PARP12		CLEC3B
LLPH		CLEC4D
ARRDC4		CLEC4E
GRK5		CLIC1
OAS3		CLIC2
ADRA1B		CLIC5
TFIP11		CLNK
VWA1		CLOCK
ARPC2		CLRN1OS
PPFIBP1		CLRN2
CHSY3		CLRN3
KRT14		CLTC
HHEX		CLTCL1
PSMA4		CLYBL
CDR2L		CMAH
GPR34		CMBL
PLCB2		CMIP
SPP1		CMKLR1
FBLIM1		CMTM3
MSL3		CMTM7
MALL		CMTM8
ARID4B		CNGB3
CD163L1		CNOT8
TXN		CNTFR
FCHO2		CNTN2
PALLD		CNTN4
EVA1B		COCH
PRKCH		COL11A1
DCBLD1		COL11A2
NOSTRIN		COL15A1
TMEM263		COL16A1
HNMT		COL18A1
TCIRG1		COL1A1
PRC1		COL1A2
ARHGAP24		COL20A1
ARF4		COL21A1
HENMT1		COL23A1
GNB4		COL25A1
MFSD10		COL2A1
BCAT1		COL4A1
CDH11		COL4A2
LHX6		COL5A1
RIOK2		COL5A2
SLC1A5		COL6A1
LST1		COL9A1
RPL29		COLQ
MRPL1		CORIN
GPX7		CORO1C
CCNF		CORO2A
SPA17		CORO6
SERPINB8		COTL1
STK10		COX10
TARS		CPA6
PRKCDBP		CPAMD8
SLC39A10		CPLX1
EXT1		CPLX2
ASF1B		CPNE2
CD28		CPNE5
MS4A7		CPNE8
BMPR2		CPNE9
PARPBP		CPT1A
SNX6		CPVL
RHOG		CPXM2
NOCT		CRABP2
BOLA2		CREB1
SCFD1		CREB5
KIF23		CREBBP
KIF20B		CREM
CD58		CRIP2
ATP8B1		CRMP1
IGFBP2		CRTAM
CHST15		CRYBA2
RARS		CSF1
BTN3A2		CSF1R
OIP5		CSF2RB
SLC2A5		CSF3R
ZWINT		CSGALNACT1
TBX18		CSK
SCAF11		CSMD2
PHKB		CSNK1E
XXYLT1		CSPG4
VPS13A		CSRNP1
KIF17		CSRP1
NPM3		CSRP2
RBBP8		CTCFL
SMARCA1		CTGF
NECAP2		CTNNA2
MICB		CTNND1
SAPCD2		CTNND2
NUDT1		CTSK
IL27RA		CTSS
HSPH1		CTSW
NCAPD2		CUBN
APAF1		CUL1
MEMO1		CUL9
DNAJC13		CUX1
FOXC2		CXCR1
CORO1C		CXCR2
SLC40A1		CXCR4
PLCB1		CXCR5
NUDT5		CXorf38
ZNF443		CYB561
ADAMTS6		CYB5R2
UGGT2		CYB5R3
HERC4		CYBA
TTC37		CYFIP1
IFIT3		CYGB
TRIM5		CYP11A1
PUS7		CYP19A1
GALNT1		CYP1A1
KDELC1		CYP26C1
SSB		CYP27A1
LASP1		CYP2S1
RMDN1		CYP46A1
MTUS1		CYR61
CBX3		CYS1
IFI27		CYTH4
TOR4A		CYTIP
DDX58		CYTL1
CYBA		CYTSA
GALNT18		CYTSB
EGFL7		DAAM2
PARD6G		DAB2
NOTCH1		DAB2IP
RNASE2		DAK
RGS19		DAP
STARD13		DAPK2
GIMAP7		DAXX
TNF		DCBLD1
RNF152		DCHS1
KIRREL		DCK
NEMF		DDAH1
RB1CC1		DDB2
HOXB2		DDC
ENC1		DDN
ZNF700		DDX6
LRRCC1		DDX60L
SOX7		DEF6
KIF2C		DEFB1
PRDX4		DEGS2
MMP16		DENND1A
TBXAS1		DENND3
EIF4G3		DENND5A
AURKA		DES
E2F7		DGAT1
MYL12B		DGKA
HLA-F		DGKB
NOP10		DGKG
EXO1		DGKZ
ENAH		DHRS3
APOLD1		DHRS4L2
LOC338620		DHRS7
HLA-B		DHRS7B
NID2		DHX58
MAP4K4		DIAPH1
HLA-DMB		DIO1
RPL17		DIP2A
PRR11		DIRC3
KIF5B		DIS3L2
C18orf54		DIXDC1
CCDC90B		DLEC1
ADAMTS5		DLEU2
HIF1A		DLG3
GIMAP4		DLG5
SH3KBP1		DLGAP1
PGM2		DLX3
AGPS		DMBT1
MAFF		DMD
HAT1		DMRT2
CDC42BPA		DMWD
METAP2		DNAH1
FGD5		DNAH10
TOPBP1		DNAH5
ZNF277		DNASE1L1
HLA-H		DNASE1L3
MYO1G		DNER
CHSY1		DNM3
POLQ		DNMBP
GVINP1		DOC2A
DOCK2		DOCK2
OR51E1		DOCK4
RIT1		DOCK5
DIAPH3		DOK2
AVEN		DOK7
MYLK2		DPCR1
TREM2		DPEP2
HBEGF		DPYD
ARHGAP18		DRAM1
SHMT2		DRD3
CAP1		DSE
TMSB15A		DSG2
CLEC1A		DST
CXCL10		DTHD1
CCDC102B		DTNB
PHLDB2		DUSP6
COL5A3		DUSP7
TP53		DUSP9
BACE2		DYSF
BICD1		E2F2
NEPRO		EAF1
GJA4		EBF1
MTMR6		EBF2
ARHGEF15		ECE1
F2RL1		ECE2
EIF3E		ECM1
FAM109B		EDARADD
FANCD2		EDEM1
GOLGA5		EEPD1
GREM1		EFCAB2
NXPH4		EFCAB4A
NOS3		EFCAB4B
DYNC1I2		EFEMP1
FARP1		EFHC2
RPL34		EFNA2
TMOD3		EFNA3
CD68		EFNA4
CDKN3		EFNA5
PSMA3		EFS
TDG		EGF
SNX7		EGFR
CDCA8		EHBP1L1
TM4SF1		EHD1
CHST3		EHD4
ASAP1		EHF
ICAM2		EHMT1
CD300A		EIF2AK4
SLC27A3		EIF2C2
LAT2		EIF4E3
PCM1		EIF4G1
KDELC2		EIF4G3
TACC3		ELF1
HDAC2		ELF4
CCND1		ELFN2
FAM114A1		ELL
GGCT		ELMO1
GIMAP8		ELN
TGFB1I1		ELOVL1
LPP		ELOVL5
CCNA2		ELTD1
SMYD2		EMCN
SLC30A7		EMILIN2
PARVB		EMP1
ABI3		EMP2
ANXA2P3		EMP3
APLNR		EMR3
TXNDC9		ENC1
SKAP2		ENG
STK38L		ENO3
ELK3		ENOX1
PARP14		ENPP2
ACTB		ENPP6
COL22A1		ENPP7
FAM111A		ENSA
IRAK3		ENTPD1
PFN1		ENTPD3
LRRC25		ENTPD4
KNOP1		ENTPD5
PTK2		EP400
MSRB3		EPB41L1
CPD		EPB41L4A
DAP		EPGN
LPCAT2		EPHA10
GATA6-AS1		EPHA4
AP3B1		EPHA8
MPRIP		EPHB2
CARD9		EPS15
RPF2		EPSTI1
ZFPM2		ERAP2
CCT8		ERAS
GPR3		ERBB2
ASAP2		ERC2
LMNA		EREG
PPP2R3C		ERG
ZEB1		ERLIN2
SLC43A3		ERMN
FCER1G		ESM1
CAPN2		ESPN
PKN3		ESPNP
PLPPR4		ESR1
FRMD4A		ESYT1
IFNAR2		ESYT2
TMX3		ETS1
PPP4R1		ETV2
PANX1		ETV6
PZP		EVC2
FAM214B		EXD3
CD1C		EXOSC7
SGO2		EZR
PLIN3		F11R
ZNF75D		F13A1
MAFB		F2R
ALOX5AP		F2RL1
RALA		F2RL3
CEBPZ		F3
STAB1		FABP3
GPATCH2		FABP6
PODXL		FAH
CAV2		FAIM3
GAL3ST4		FAM104A
TYROBP		FAM107A
SMC2		FAM107B
SKA2		FAM109B
EZH2		FAM111A
GMPS		FAM113B
FCGBP		FAM117A
IL21R		FAM118A
GPCPD1		FAM119A
GTSE1		FAM122C
ACTR2		FAM124B
CD84		FAM125B
C8orf4		FAM129A
CD59		FAM129B
DDX60		FAM129C
HTRA1		FAM150A
PLK2		FAM160A1
C3AR1		FAM160B1
CMAHP		FAM163A
WDR75		FAM164A
CCDC80		FAM168A
RIN3		FAM176B
OSTF1		FAM189A1
CTLA4		FAM190B
SLCO2B1		FAM198B
KIF4A		FAM20A
DGKA		FAM24A
MEIS3		FAM38A
SIGLEC10		FAM43A
IL1B		FAM46A
MCM6		FAM49A
CCL5		FAM59B
ALDH18A1		FAM5C
PLEK		FAM65A
CSE1L		FAM65B
FBXO5		FAM83A
GFOD1		FAM89B
TMSB10		FANCE
TICAM2		FANK1
RPS24		FARP1
HCLS1		FARS2
CLIC1		FAT1
DYRK2		FBLIM1
TMEM204		FBLN1
CXorf36		FBLN2
MCM5		FBN1
C12orf4		FBP1
RRM2		FBXL13
ART4		FBXL16
C5AR1		FBXL7
SACS		FBXO2
STAT4		FCAMR
PLOD3		FCGR2A
L3HYPDH		FCGRT
SLFN12		FCHO1
OSCAR		FCHSD1
VMP1		FCRLA
TIAL1		FCRLB
HLA-DRB6		FDFT1
INTS6		FER
CEP89		FER1L5
CD300LF		FER1L6
HOXC8		FERMT1
S100A10		FERMT3
FRG1		FES
SOCS3		FEV
UBLCP1		FFAR3
REM1		FGD2
TBC1D15		FGF11
TLN1		FGF12
AVPR1A		FGF14
NEK7		FGF18
PDE1A		FGF19
NBEAL2		FGF8
PLXDC2		FGFR1
LIF		FGFR2
ERCC5		FGGY
IL3RA		FGR
SCIMP		FHAD1
ZNF195		FHL3
MEOX1		FHL5
MICALL2		FIBCD1
SMS		FILIP1L
PALD1		FITM2
RNF128		FJX1
UTP11		FKBP5
ULBP1		FKRP
CIR1		FLI1
HK3		FLJ10357
PTRH2		FLJ22536
GPC1		FLJ36777
NEK6		FLJ42709
SDCCAG8		FLJ43663
ASUN		FLOT2
TBC1D8B		FLRT2
PAK1IP1		FLT1
CD14		FMN1
EPHB4		FMN2
JAK2		FMNL2
C17orf53		FMNL3
MFNG		FNBP1
VCL		FNBP1L
C1QB		FNDC3B
LUZP1		FOSL1
IL18BP		FOSL2
C22orf34		FOXK1
ITGB3BP		FOXK2
TRIM38		FOXN2
THOC6		FOXN3
TNFSF10		FOXN4
TAP1		FOXO1
ARHGEF6		FOXP1
CHST13		FOXS1
GDI2		FPGS
GNAI2		FREQ
RP2		FRMD4A
THBS3		FRMD4B
IFNGR1		FRZB
SCLT1		FSCN1
TDO2		FSCN2
VWF		FSTL4
SIPA1		FUK
SNRK		FURIN
PDLIM3		FUT2
EHD4		FXYD2
EML4		FXYD5
SLAMF8		FYN
MAD2L1		FZD5
C15orf39		G2E3
EIF4G2		GAB2
HLA-DOA		GAB3
ZNF816		GABBR1
DDX52		GABBR2
ERGIC2		GABRA5
FAM46A		GABRB3
SPATS2L		GABRR1
SYNCRIP		GADD45A
BCHE		GAGE10
RASIP1		GAK
CD53		GAL3ST2
POLE2		GAL3ST4
CALHM2		GALM
FUT4		GALNT1
FANCI		GALNT10
ACBD3		GALNT12
ACVRL1		GALNT14
AXL		GALNT2
MS4A14		GALNT3
ZC3H12A		GALNT7
GPRIN3		GALNT9
TIMP1		GALNTL4
CENPJ		GALNTL6
FES		GANC
MARCKS		GAP43
SRBD1		GBP1
TINAGL1		GBP2
SHFM1		GBP3
SCYL2		GBP4
TRIAP1		GBP6
FBLN2		GCET2
CD109		GCH1
RAP2A		GCNT2
TMEM44		GCOM1
CYGB		GDF3
ZNF823		GDF6
CUL2		GFAP
SSR1		GFOD1
FOXF1		GFPT2
NGF		GGA1
ZCCHC7		GIMAP1
SASH3		GIMAP2
HEY2		GIMAP4
CWC27		GIMAP5
SLC37A2		GIMAP6
TAP2		GIMAP7
ACOT9		GIMAP8
PSMD14		GINS1
PILRA		GIPC3
DEK		GIT2
CYFIP1		GJA5
FAM98A		GLB1L2
CKAP2		GLDN
CSF2RA		GLI1
PSMA5		GLIPR1L2
LRR1		GLIS1
ATG12		GLIS3
CLEC14A		GLP1R
PLSCR3		GLRX
TBCD		GLT1D1
UBA6		GLT8D2
TLR4		GLUL
MOXD1		GLYATL2
MKNK1		GMDS
TMEM214		GMFG
PAM		GMIP
FAM110A		GMPS
PLXNA3		GNA11
HNRNPAB		GNA12
PSMB8		GNAI1
EPHA2		GNAI2
LHFP		GNAQ
ITGA3		GNASAS
FAS		GNB4
DNAJB11		GNB5
TP53INP1		GNG12
GPSM3		GNG13
PDE1B		GNG4
PCDH10		GNG7
CACNA1C		GOLGA2L1
HLA-DMA		GOLIM4
CDT1		GOLSYN
CD2		GP5
MCTP1		GP6
A2M		GPATCH8
SENP6		GPC5
SPINK8		GPC6
ZEB2		GPD2
SLC39A8		GPR123
MCM4		GPR132
IFNA8		GPR151
TTC13		GPR153
ARHGEF2		GPR155
IMPDH2		GPR177
CCDC112		GPR20
MFAP3		GPR3
NFKB2		GPR81
CLEC11A		GPR84
CCDC110		GPR98
DDX39A		GPRC5B
CHPF2		GPRC5C
PAPOLA		GPSM3
LGALS8		GPX1
ANPEP		GPX3
UGDH		GPX4
PSMB9		GPX5
TES		GRAMD1A
SLC2A6		GRAMD2
TRIB2		GRASP
LTV1		GREB1
IL10RB		GRHL3
CD163		GRIK2
SNX14		GRIK3
SIT1		GRIK4
MNS1		GRIN2A
PDK3		GRK5
GFAP		GRK7
AP2S1		GRLF1
FAR2		GRM4
KIF15		GRM7
ZNF20		GRRP1
MYO1F		GSDMC
NRM		GSDMD
MPZL2		GSG1
DDX18		GSTM2
NSRP1		GSTM4
APOBEC3H		GSTO1
CPNE2		GUCY1B2
KLHL4		GUCY2E
TNFAIP1		GYPC
SERPINE2		GZMA
COPB2		GZMM
TPR		HAS3
PRKAA1		HAVCR2
PPIAL4A		HBD
EFNA1		HCCA2
CENPL		HCG22
BMF		HCG27
ZBTB33		HCG4P6
RAB2A		HCLS1
TNFAIP2		HCP5
INTS12		HCST
FAM89B		HDAC1
HCK		HDAC11
SNX13		HDAC7
RUNX2		HDAC9
GMIP		HEATR5B
ECE2		HECTD1
RIF1		HECW1
ORAI2		HECW2
CKLF		HEG1
FRMD4B		HEMGN
DAB2		HES2
ABRACL		HES3
SCARF2		HES5
MFAP5		HFE
MTIF3		HGD
C10orf54		HGF
PARP9		HGSNAT
JUP		HHAT
WSCD1		HHATL
LPAR4		HHIPL1
GDA		HHLA2
EFCAB11		HIC1
ERCC6		HIP1
COBLL1		HIST1H2AJ
RHOC		HIST1H3H
CA5A		HIST1H4J
THUMPD2		HIST1H4K
SRM		HIST2H2BF
SEMA3F		HIVEP2
ZNF35		HIVEP3
NRGN		HK2
PIEZO1		HK3
C1orf112		HLA-A
IFIH1		HLA-B
DHX29		HLA-DMB
LYAR		HLA-DPA1
SEPT7		HLA-DPB1
CORO7		HLA-E
PRSS3		HLA-F
CMIP		HLA-H
TRIB3		HLA-J
ANTXR1		HLCS
EIF3A		HMGA1
ELL2		HMGA2
NADSYN1		HMHA1
FAM175B		HMHB1
GLIPR2		HMOX1
FBXO38		HNMT
NAV1		HOMER3
CC2D2B		HOPX
DDX10		HPCAL1
MAP3K7		HPN
FSTL3		HPS1
CDCA7		HPS3
FOLH1		HR
CDCA3		HRH1
SMARCA5		HRK
FNDC4		HRNBP3
COG6		HS3ST3A1
CD3D		HS3ST3B1
COMMD8		HSD11B2
CHFR		HSD17B11
MAPK1		HSD17B2
ZNF280D		HSF2BP
MAN1A2		HSPA12A
NECTIN2		HSPA1A
SLAMF6		HSPB1
TLR1		HSPG2
PBDC1		HTR3A
SLC38A2		HTRA1
MUSK		HTRA3
SCO2		HTT
GUCY1B3		ICAM2
ITPR2		ICAM3
ANKRD26		ICAM4
CCDC74A		ICK
ERP27		ID1
LEO1		ID2
BST1		ID3
PLXNA2		ID4
FAM60A		IDO1
ATL3		IER2
FAM160B1		IER3
NCBP1		IFFO1
ZNF148		IFFO2
CDC25C		IFI16
HCST		IFI27
SPCS3		IFI30
TTL		IFI44L
NTM		IFI6
CEP63		IFIT2
FAM196A		IFIT3
MOSPD2		IFITM1
THSD1		IFITM2
EIF2S1		IFITM3
MYD88		IFITM4P
OLFML1		IFITM5
PPP1R16B		IFNAR1
SKP2		IFNGR2
ETV5		IFRD1
GAS2L3		IFT122
RBM34		IFT81
DAXX		IGF1
TPM3		IGF1R
RFC4		IGF2
ABCC9		IGF2BP3
C4orf32		IGF2R
MMP1		IGFBP4
ACLY		IGFBP5
TMEM173		IGFBP6
PPP2R2B		IGFBP7
THOC1		IGJ
BATF		IGSF22
FOXN2		IKZF1
IRAK1		IL10RB
CMTM7		IL12B
KRT34		IL12RB1
DHX40		IL12RB2
ITPRIPL2		IL13RA1
EIF3M		IL16
PIBF1		IL17RA
RNASE6		IL17RC
SYK		IL17RD
DMTF1		IL18
PDGFA		IL18BP
CMPK1		IL18RAP
ETV4		IL1B
EMP3		IL1RAP
HLA-DRA		IL1RN
SEPT10		IL2
GPR1		IL21R
EIF2A		IL2RB
FASTKD1		IL4R
FERMT3		IL6
CEP290		IL6R
KIAA1147		IL6ST
HAUS1		IL7R
AP3S1		IL8
MAN2B1		ILDR1
PHF11		ILDR2
IBSP		IMPA2
CSTF3		INF2
CLIP2		INHBB
EVI5		INPP1
MMP7		INPP4A
POLD4		INPP5B
SAMSN1		INPP5D
GRN		INPP5K
TUBB		INSC
ARHGAP22		INSR
APBB1IP		INTS3
EXTL2		IPMK
HMHB1		IQCD
CTSS		IQSEC2
CLEC2B		IQSEC3
CDC123		IRAK2
SHKBP1		IRF2
KIF14		IRF2BP2
WDR26		IRF4
S100A4		IRF8
ICAM3		IRX6
RNASEH2A		ISCA1L
PMAIP1		ISCU
NIPBL		ISG15
PGBD3		ISG20
NCK2		ISL2
RSU1		ITGA11
MYO9B		ITGA2
HCG22		ITGA4
MACF1		ITGA5
RBMS1		ITGA6
MYO1D		ITGA9
NAT1		ITGAE
TTC26		ITGAX
CCT6A		ITGB1
ENG		ITGB2
GPR183		ITGB5
LOC606724		ITGBL1
SLC38A10		ITIH5
PI4K2B		ITM2A
GBP5		ITPKA
PHLDB1		ITPKB
ZNF281		ITPR1
TRIM22		ITPR3
SLC35A2		ITPRIP
NOD1		ITPRIPL1
SEC22A		ITPRIPL2
PAWR		ITSN1
KLF13		JAG2
CST2		JAK1
SREK1		JAKMIP1
FCGR2A		JAKMIP2
SOCS4		JAM2
GPR35		JARID2
FAM26E		JKAMP
ATP8B4		JPH2
EVI2B		JPH3
UBE2E2		JUB
RAP1GDS1		JUP
KPNA3		KALRN
KRCC1		KANK1
FOSL1		KANK4
HCFC2		KAT2B
RPL39L		KAZALD1
NUTF2		KBTBD11
GSDMC		KCNA4
PMEPA1		KCNAB1
ARHGEF1		KCNAB2
DPPA4		KCNB2
PCDHB2		KCNC1
ZNF83		KCND3
CFL1		KCNE3
NMUR2		KCNG4
PSMD1		KCNH3
EPS8L1		KCNH4
ANO4		KCNH5
LCTL		KCNH6
NEK2		KCNIP1
PDCD5		KCNIP2
OSM		KCNIP4
EGFL8		KCNJ5
BCL10		KCNK15
ODF2		KCNK2
P4HB		KCNK4
ADM5		KCNK5
OSBPL10		KCNN1
LINC00961		KCNN3
POFUT2		KCNN4
SLFN11		KCNQ1
KTN1		KCNQ1DN
TMEM123		KCNQ4
FGF1		KCNQ5
SEPSECS		KCNS1
MICALL1		KCTD1
CEP83		KCTD10
DIAPH1		KCTD14
GUF1		KCTD5
OSMR		KDM1B
SLC52A3		KDM2B
SBNO2		KDM4B
TPP2		KIAA0020
LRMP		KIAA0141
DTL		KIAA0146
NPAT		KIAA0226
DPY19L2		KIAA0391
TRAM1		KIAA0748
COL14A1		KIAA0895
CLIC4		KIAA0895L
IER5		KIAA1026
DENR		KIAA1033
DNAJC3		KIAA1147
EIF2B2		KIAA1217
C2CD4B		KIAA1274
NUP155		KIAA1324
SPC25		KIAA1671
UFM1		KIAA1751
GMPPA		KIAA1755
USO1		KIAA1949
EIF3I		KIF14
VRK1		KIF19
E2F3		KIF25
BLM		KIF5B
METAP1		KIF6
ITGAL		KIF9
HLA-DPB1		KIR3DX1
RPL6		KIRREL2
CXCL8		KIRREL3
MSANTD3		KISS1
SOX4		KLF13
ITGBL1		KLF6
HECA		KLF7
MRE11A		KLF9
EIF4A1		KLHDC7A
SRP72		KLHDC7B
ARAP2		KLHL21
RALB		KLHL26
PAPSS1		KLHL29
HELLS		KLHL6
CD33		KLK10
STK17B		KLRC2
HECTD2		KNDC1
PPARG		KRCC1
GNA12		KRT19
ACTN4		KRT34
SRP19		KRT7
MANF		KRT8
CDCA2		KRT80
CASP7		KRTAP5-11
P4HA1		KRTAP5-9
TMX1		KSR2
EXOSC9		L3MBTL2
FAM20C		LAD1
UCK2		LAIR1
UBTD1		LAMA3
ZNF683		LAMA4
CTTN		LAMA5
MYCT1		LAMB3
AEBP1		LAMC1
FLI1		LAMC2
WNT5A		LAPTM5
DNAJA1		LASP1
HOXC9		LASS6
SAMD4A		LAT
LNPEP		LAT2
SRGN		LBX2
S1PR5		LBXCOR1
MAN2A1		LCE1E
PLXNA1		LCP2
UXT		LDB1
ZNF136		LDB2
GINS2		LDLR
GNG5		LDLRAD3
HGF		LDLRAP1
GRAMD1A		LEPROTL1
CCDC18		LFNG
SOX18		LGALS1
CDC5L		LGALS12
GLRX3		LGALS2
HMGN5		LGALS3
REP15		LGALS9
C8orf58		LGI1
PAX8		LGMN
GCNT1		LHFPL2
ARMCX3		LHPP
EVA1A		LHX2
CDC42EP5		LHX3
TANC1		LHX4
CCIN		LHX9
SKIV2L2		LIF
MKL2		LIMA1
C1QC		LIMCH1
CDC7		LIMD1
ZUFSP		LIMK1
DDAH1		LIMS1
ST3GAL6		LIN28
CARD16		LIN9
TPRKB		LINGO3
MSH3		LIPC
C15orf48		LIPG
KLF6		LIPH
SNTB1		LITAF
COPZ2		LMAN1L
DDX21		LMAN2L
CD6		LMF1
ADORA2A		LMNA
HLA-G		LMO1
FNIP2		LMO2
CAPZA1		LMO3
RPS7		LMO7
DNAJC15		LMX1A
SLC52A2		LNX2
SP140L		LOC100128288
TRO		LOC100128542
ANXA2R		LOC100129637
CHD1		LOC100132707
NBN		LOC100133669
DLGAP4		LOC100134259
C17orf49		LOC100134368
ANKRD22		LOC100188949
RARS2		LOC100268168
CXCL12		LOC100271722
TRMT10C		LOC113230
BCAP29		LOC145845
EPS8		LOC146336
GRB10		LOC146880
SNRPB2		LOC149134
COMP		LOC150197
BORA		LOC150381
OAS1		LOC152225
ZCCHC6		LOC201651
PSMC6		LOC254559
DNAJB4		LOC257358
DEPDC1		LOC282997
LARS		LOC283050
ZNF22		LOC283663
SPTY2D1		LOC283867
SMCO4		LOC284100
HIST1H4K		LOC284276
RNF217		LOC284798
SLC37A3		LOC284837
CCNB1		LOC285370
NME8		LOC285419
ITGA6		LOC285768
HTR1F		LOC285780
ZNF431		LOC285796
NLRP1		LOC285847
IER5L		LOC286467
RRM1		LOC339524
AFAP1L2		LOC399959
APOC2		LOC400696
ORC6		LOC400759
MFSD1		LOC541471
USP1		LOC642852
TMEM156		LOC644538
RFTN2		LOC645323
SUMF2		LOC653653
RCC2		LOC730668
GNG2		LOC91450
VAMP5		LOH3CR2A
NEK3		LONP2
PTPN4		LONRF1
U2SURP		LOX
PIK3CA		LOXL1
PKMYT1		LOXL2
P2RY1		LOXL4
GZMA		LPAR2
LINC01132		LPAR3
TMEM8A		LPCAT2
IFIT2		LPHN1
MRPL55		LPIN1
CSK		LPP
ARL5B		LPXN
MAN1A1		LRG1
ARPC4		LRGUK
NKG7		LRIG1
STK3		LRIG3
PRSS35		LRMP
MRPL42		LRP2
TMEM74B		LRP5
PHF3		LRP8
DCSTAMP		LRRC16A
PWP1		LRRC20
MYADM		LRRC27
CYTL1		LRRC32
CNTLN		LRRC55
2022-03-07		LRRC8C
FAM49A		LRRC8D
SYCP2		LRRFIP1
MRPS17		LRRK2
CPSF3		LRRN2
JAZF1		LRRTM4
ENY2		LSM12
CD300C		LSM2
RAC2		LSP1
BPTF		LTB
DPRXP4		LTBP1
TUBA1A		LTBP4
SNAI2		LTBR
CUL4B		LTC4S
FCMR		LTK
SH3RF3		LUZP1
SLC25A46		LY6E
BMP2K		LY6G5C
HSD3B7		LY6K
GGH		LY86
MNDA		LY9
CMTM1		LY96
ACSL4		LYL1
KIAA1143		LYN
C5orf34		LYPD1
ATG7		LYPD6
FAM177A1		LYRM4
RPL23AP7		LYVE1
TMSB4X		LZTS2
CYYR1		MACROD2
LGMN		MAFA
SH3PXD2A		MAFF
CALN1		MAFK
ARHGAP30		MAG
MXD3		MAGI1
UBXN4		MAL
RGS1		MALL
ZNF146		MAML1
LINGO1		MAML2
CORO1A		MAML3
RPL26		MAN1C1
SH3BP2		MAP1LC3B2
EIF5B		MAP2K1
WIPF1		MAP2K2
RAB7B		MAP2K3
LOC101927640		MAP3K1
PAK2		MAP3K14
ARHGEF17		MAP3K3
SH3PXD2B		MAP3K5
PSME2		MAP3K7IP2
TPT1		MAP3K8
ST7		MAP4K1
ZNF559		MAP4K4
C14orf166		MAP6
CD3G		MAP6D1
PCED1B		MAPK14
SGO1		MAPK8
SEPT2		MAPK8IP2
WDR1		MAPK9
RFX7		MARCO
CDCP1		MARK2
CCR1		MARVELD1
ADAM10		MAST1
EIF3J		MAT2B
STX2		MATK
NAP1L1		MATN2
RRAS2		MATN3
STC1		MAX
SARNP		MBOAT1
CCT2		MC1R
BIRC3		MCAM
LRRC28		MCF2L2
CDH6		MCM3AP
BUB3		MCM6
BRIX1		MCOLN2
EDEM3		MCTP1
DCUN1D5		MDFI
AIF1		MDFIC
MEF2A		MDGA1
MCMBP		ME3
NRROS		MED20
POGLUT1		MEF2C
RAP1B		MEG8
IPO4		MEGF11
MFSD12		MEGF6
ELMOD2		MEIS3
IFT74		MERTK
LOC101927229		MESDC1
CXCR3		MESP1
CLEC4A		METTL7A
SYAP1		METTL8
MYC		METTL9
TP53BP1		MFI2
TSPO		MFSD10
PON2		MGAT4C
NEDD1		MGAT5B
HAUS8		MGC29506
RAPH1		MGLL
MALT1		MGP
KCTD15		MGRN1
DLX1		MICA
WAS		MICAL2
LILRB3		MICB
FAM150A		MIDN
EXOC1		MINPP1
LHFPL2		MIR143
USP8		MIR145
CDCA4		MIR148A
TCF12		MIR150
ARID5B		MIR155HG
TNIP2		MIR184
GPSM2		MIR193B
VAMP7		MIR21
ATG4A		MIR212
PARP4		MIR24-2
TBC1D23		MIR365-1
RGS17		MIR375
TRAF6		MIR492
ROBO1		MIR548H4
ZNF750		MIR759
KIAA2026		MIR9-3
ZNF701		MKLN1
NHS		MKS1
C1QA		MLC1
SLC25A19		MLKL
UBD		MLL2
BGN		MLLT10
RASA3		MLXIP
RNF19A		MLXIPL
TSTA3		MMEL1
ITPR3		MMP14
PIF1		MMP15
TMF1		MMP2
PNPLA8		MMP23A
SF3B6		MMP7
MND1		MMP9
ITGB5		MMRN1
NUP54		MNT
CLECL1		MOBKL2A
LGALS9		MOBKL2B
EXOSC8		MOBKL2C
CLEC18B		MORN3
SSH2		MOV10
POU2F2		MPG
EIF6		MPL
MRPL17		MPP2
ACTL6A		MPPED1
KPNA5		MR1
RHCG		MRC2
CCDC15		MRPL44
PTRF		MRVI1
CD74		MS4A6A
UBE2V2		MS4A7
CSNK1A1		MSH5
PCSK7		MSN
ATG2B		MSRB3
ARL4C		MST1R
APOBR		MT1G
NUP88		MT1L
ARMCX6		MT1M
DDX1		MT2A
CALR		MTCH2
UTS2		MTHFD1L
INTS8		MTHFR
CNTRL		MTMR9L
LCN1		MTSS1
KLHL6		MTUS1
SAR1B		MUC21
SNORD36C		MX1
TCEB3		MX2
KCNQ1		MYADM
SPI1		MYD88
IL10RA		MYEOV
GSK3B		MYH13
NLRP3		MYH14
TIGAR		MYH16
NIP7		MYH9
TMED3		MYL1
IRF8		MYL10
TAOK2		MYL12A
UBE2A		MYL9
FBXW7		MYLK
PRKD2		MYO15A
BLID		MYO15B
PTEN		MYO16
L1TD1		MYO18A
AQP1		MYO1B
NOC3L		MYO1C
MMADHC		MYO1D
RBM45		MYO1E
KLHL30		MYO1G
ZRANB2		MYO3A
LAMA5		MYO5C
HSBP1		MYO7A
EMILIN1		MYO9B
SLC9A5		MYOF
EDIL3		MYOM2
LARP6		MYOZ3
DNAJC22		MYPN
ACTG2		MYST3
CSNK1D		N4BP1
TAPBP		N4BP2
ELOVL6		N4BP2L1
ADGRE5		NAALADL1
ZMYM2		NAALADL2
DNM1L		NACC2
KCNN3		NAT1
TRAF3IP3		NAV1
CD70		NAV2
CDC42SE1		NAV3
TNFAIP3		NBEAL2
FXR1		NBL1
DESI1		NBN
MAK16		NCALD
PGLS		NCF2
MCM2		NCK1
ZNF644		NCK2
TNFRSF6B		NCKAP5
ATP8B2		NCR1
RAD51C		NCRNA00085
MAPRE2		NCRNA00114
EIF4EBP1		NCRNA00152
GJC1		NCRNA00202
PDCD10		NDE1
SUGT1		NDRG1
MATR3		NDRG2
IRF5		NDUFA4L2
UBASH3B		NDUFS2
GTF2E2		NEAT1
YWHAH		NECAB2
HCP5		NEDD1
SIGLEC12		NEDD4L
PDGFC		NEDD9
ARCN1		NEFH
COPS5		NEK6
CBL		NEK9
VRK2		NELL1
SMC3		NENF
C9orf85		NES
UBE2Q2		NET1
EEA1		NEU4
HIP1		NEURL
GTF3C6		NEURL1B
ZNF254		NEURL3
COMMD2		NEUROD6
LOC105379362		NEUROG1
CCDC77		NFAM1
SNAP23		NFATC1
PTGIR		NFATC2
STX6		NFE2
LMO7		NFE2L2
SFXN5		NFE2L3
SENP7		NFIA
ABCB4		NFIB
BRCA2		NFIC
WISP1		NFKBID
SPATC1L		NFKBIE
NOP16		NFYC
NIFK		NHLRC4
SCN9A		NHS
PLP2		NHSL2
LOC100506159		NID2
TMEM217		NIN
RPS6KC1		NINJ1
MPZL1		NINJ2
ITGB2		NIPAL4
NUP50		NKAIN1
OASL		NKG7
LTN1		NLRC3
DYRK3		NLRC5
IBTK		NLRP1
MANEA		NLRP3
CEP162		NMI
TMEM87B		NMNAT2
ZSWIM4		NMS
SF3B1		NNMT
TMTC3		NNT
HAPLN1		NOD1
CACNB1		NOD2
ATP5EP2		NOL3
SLIT3		NOP58
ARHGEF7		NOS3
GMNN		NOSTRIN
TOPORS		NOTCH1
BTBD1		NOTCH4
UPF2		NOVA2
LCP1		NOX3
POLA1		NPBWR2
IWS1		NPC1
GNA13		NPFFR1
RELB		NPHS1
IL12RB1		NPHS2
ATP5I		NPLOC4
SLC50A1		NPPB
MRPL11		NPR3
FABP5		NPTX2
JPH1		NR1H3
CCDC138		NR1I2
PSMC1		NR2E1
MKI67		NR2F2
LAYN		NR4A3
SLC39A3		NR5A2
CD200		NRARP
CDK7		NRCAM
MCM7		NRG1
TTC39B		NRG2
GORAB		NRG4
BIRC6		NRIP2
SOX17		NRM
ITGA9		NRP1
TMC4		NRP2
C11orf96		NRSN1
TWISTNB		NRXN1
B3GALT6		NSL1
HMGB3		NSMCE1
RABAC1		NSUN7
PHAX		NT5DC1
LAP3		NT5DC2
JMJD1C		NT5M
EIF2AK2		NTF3
PKD2		NTN3
RABEP1		NTNG1
TMEM243		NTRK2
CCNYL1		NTSR1
C17orf62		NTSR2
DEPTOR		NUAK1
ACOT13		NUDT1
KIAA1429		NXPH3
SH3BGRL		NXPH4
ZNF354A		OAF
SPRY1		OAS1
RFWD2		OAS2
EFL1		OASL
L3MBTL3		OBFC1
EXOC5		OBFC2B
ZAP70		OBSL1
ARHGDIA		OCA2
EHD1		ODZ4
MAP3K2		OLFM3
RNASEH2B		OLFML2B
CPSF2		ONECUT1
LYRM2		OPCML
PRRC1		OPRD1
DGCR8		OR1F2P
UBA7		OR2B2
TPST2		OR6P1
KRT80		OR8B12
WDR70		OR8G1
DOCK8		ORAI1
PUS3		ORAI3
GLT8D1		OSBPL3
QSOX1		OSBPL5
VKORC1		OSGIN1
CCDC59		OSMR
ZFP42		OSTBETA
GTF3C3		OSTCL
GNPAT		OTOP3
CSNK1G3		OTUB1
RBM6		OTUD5
SMTN		OXR1
TP63		P2RX1
ZNF624		P2RX7
ZNF605		P2RY2
SPRED2		P4HA1
ARL15		PABPC4L
FKBP3		PACRG
C16orf59		PACS2
RTCA		PACSIN3
CYB5R4		PAK1
ZFP37		PALLD
ITGAM		PALM
RGS18		PALMD
SH3GL1		PAMR1
GCC2		PANX1
ELOVL1		PAPLN
MYH10		PAPPA2
INSIG2		PAQR5
CD2AP		PAQR8
FYN		PARD3B
RCC1		PARP10
FAM35A		PARP12
ARID4A		PARP14
CD4		PARP15
EFHD2		PARP4
SERTAD1		PART1
ZNF518A		PARVA
SLC2A3		PARVB
EPHA3		PARVG
SSBP1		PATE3
C11orf70		PATL1
HIVEP3		PAX2
TCP11L1		PAX3
DARS		PAX6
RAB10		PAX7
[truncated: 2,052 more rows]
